# Supplementary material for: Pollinator competition and the contingency of nectar depletion during an early spring resource pulse
Source: Ecol Evol. 2024 Jun 18;14(6):e11531. doi: 10.1002/ece3.11531 (PMC11183943; doi:10.1002/ece3.11531)
Supplement: Supplementary file 1 — Appendix S1. [file ECE3-14-e11531-s001.zip]

Archive with 6 entries (6 files):
- ece311531-sup-0001-AppendixS1.rds
- ece311531-sup-0002-AppendixS2.rds
- ece311531-sup-0003-AppendixS3.rds
- ece311531-sup-0004-AppendixS4.rds
- ece311531-sup-0005-AppendixS5.rds
- ece311531-sup-0006-AppendixS6.docx
